# Supplementary material for: Apoptosis and Inflammation Involved with Fluoride-Induced Bone Injuries
Source: Nutrients. 2024 Jul 31;16(15):2500. doi: 10.3390/nu16152500 (PMC11313706; doi:10.3390/nu16152500)
Supplement: Supplementary file 1 [file nutrients-16-02500-s001.zip]

Archive with 4 entries (3 files):
- Supplementary Files/Figure S1.tif
- Supplementary Files/Figure S2.tif
- Supplementary Files/Figure S3.tif
- Supplementary Files/
